# Supplementary material for: Assessment of Potential Nitrite Safety Risk of Leafy Vegetables after Domestic Cooking
Source: Foods. 2021 Dec 1;10(12):2953. doi: 10.3390/foods10122953 (PMC8701323; doi:10.3390/foods10122953)
Supplement: Supplementary file 1 [file foods-10-02953-s001.zip]

Archive with 1 entries (1 files):
- foods-1465873-supplementary.pdf
